# Supplementary material for: ‘apparent’: a simple and flexible R package for accurate SNP-based parentage analysis in the absence of guiding information
Source: BMC Bioinformatics. 2019 Feb 28;20:108. doi: 10.1186/s12859-019-2662-3 (PMC6396488; doi:10.1186/s12859-019-2662-3)
Supplement: Supplementary file 1 — An example input file for the ‘apparent’ package, featuring a population of 20 individuals, genotyped at ten SNP loci. Column one of the input file contains the ID’s of the individuals in the population. Column two contains a classification key which assigns each individual to one of five possible classes for analysis: Mo = potential mother; Fa = potential father; Pa = potential parent (either Fa or Ma); Off = potential offspring; and All = all possible classes (i.e. there is no previous information, and the individual will be tested as a potential Fa, Ma, and Off). The third and all subsequent columns contain genotype calls, with one SNP per column and the alleles separated by “/”. A missing genotype is represented as “−/−”. The tab-delimited input file has no column headers. (TXT 1 kb) [file 12859_2019_2662_MOESM1_ESM.txt]

Individual_ID_01	Mo	T/A	A/T	C/A	C/C	A/A	A/A	T/C	C/A	C/C	C/C
Individual_ID_02	Mo	T/A	A/A	C/A	C/A	A/G	A/A	T/C	C/A	C/T	C/G
Individual_ID_03	Fa	T/A	A/T	C/A	C/A	A/A	A/A	T/C	C/A	C/C	C/C
Individual_ID_04	Fa	T/A	A/A	C/C	C/C	A/A	A/G	T/T	C/C	C/C	G/G
Individual_ID_05	Fa	T/A	A/A	C/A	C/C	A/G	A/A	T/C	C/A	C/C	C/C
Individual_ID_06	Pa	A/A	A/A	-/-	C/C	A/A	A/A	T/C	C/A	C/T	C/C
Individual_ID_07	Pa	T/A	A/T	C/C	C/A	A/G	A/A	T/C	C/A	C/C	C/G
Individual_ID_08	Pa	T/A	A/A	C/A	C/C	A/A	A/A	T/C	C/A	C/T	C/C
Individual_ID_09	Pa	T/A	A/A	C/A	C/A	-/-	A/A	T/T	C/A	C/C	C/G
Individual_ID_10	Off	T/A	A/A	C/C	C/C	A/A	A/A	T/C	C/A	C/T	C/G
Individual_ID_11	Off	T/A	A/T	C/C	C/C	A/A	A/A	T/T	C/A	C/C	-/_
Individual_ID_12	Off	T/A	A/A	C/A	C/A	A/G	A/A	T/C	C/C	C/C	C/G
Individual_ID_13	Off	T/A	A/T	C/A	C/A	A/A	A/A	T/C	C/A	C/C	C/C
Individual_ID_14	Off	T/T	A/A	C/C	C/C	A/A	A/A	-/-	C/A	T/T	C/G
Individual_ID_15	Off	T/A	A/A	C/C	C/C	A/A	A/A	T/T	C/A	C/T	C/C
Individual_ID_16	All	T/A	A/T	C/A	C/C	A/G	A/A	T/T	C/C	C/C	G/G
Individual_ID_17	All	-/-	A/T	C/A	C/A	A/G	A/A	T/T	A/A	C/C	C/G
Individual_ID_18	All	T/A	A/A	C/A	C/A	A/A	A/G	C/C	C/A	C/T	C/C
Individual_ID_19	All	T/A	A/T	C/A	C/A	A/A	A/G	T/T	A/A	C/C	C/G
Individual_ID_20	All	T/A	A/A	C/A	C/C	A/A	A/A	T/T	C/A	C/C	C/C
