# Supplementary material for: ‘apparent’: a simple and flexible R package for accurate SNP-based parentage analysis in the absence of guiding information
Source: BMC Bioinformatics. 2019 Feb 28;20:108. doi: 10.1186/s12859-019-2662-3 (PMC6396488; doi:10.1186/s12859-019-2662-3)
Supplement: Supplementary file 2 — Details of the population of 77 Actinidia arguta individuals used in this study. For each accession, the following information is provided: Genotype name; Genotypic class, if part of a controlled cross for this study (Fa = Father; Ma = Mother; Off = Offspring); USDA Plant Introduction (PI) number(s), if assigned; USDA Corvallis Actinidia (CACT) accession number, if assigned; USDA Davis Actinidia (DACT) accession number(s), if assigned; University of New Hampshire (UNH) ID, if assigned; Gender, if known; GBS library membership (1 to 4); GBS barcode assignment; Number of high-quality paired-end (PE) reads used for SNP calling; and The NCBI Short Read Archive (SRA) number. (XLSX 19 kb) [file 12859_2019_2662_MOESM2_ESM.xlsx]

## Sheet: Additional File 2
no.	Genotype name	Genotypic class	USDA PI #	CACT #	DACT #	UNH ID	Gender	GBS Library	GBS Barcode	PE reads	SRA number
1	#211A		637808	169	272	1-5E:77	M	3	CATAT	6401008	SRR3234153
2	#211B		637809	170	271	1-4E:78	F	1	CACCA	5959902	SRR3234114
3	#74-32	Fa	617113	54	127	7-4M:16	M	1	GGTGCACATT	5488740	SRR3234121
4	#74-52		--	--	--	5-2E:KHF	M	3	AACGTGCCT	3936772	SRR3234193
5	#'74-8		617134	81	210	5-1E:33	F	3	ACGCGCG	5761368	SRR3234157
6	#74-9		617159	111	211	1-5M:54	F	3	CCTCG	5353592	SRR3234198
7	Ananasnaja		667907	--	36	--	F	3	TGCTT	5931884	SRR3234137
8	Andrey		--	--	--	9-4M:OGW	M	3	TATTCGCAT	4494836	SRR3234159
9	Belfast Bay		617131	76	221	7-1W	M	3	GAAGCA	5603508	SRR3234187
10	C-5 HRC	Fa	--	--	--	--	M	4	GCGTACAAT	7619142	SRR5638595
11	CACT 105#107	Fa	--	--	--	--	M	4	GGTGCACATT	8327312	SRR5638604
12	Chang Bai Mountain 1		617110	50.001	212	5-5W:11	F	1	GCTCCGA	397712	SRR3234135
13	Chang Bai Mountain 2		617110	50.002	212	4-5E:10	F	1	CTCGCGG	3433118	SRR3234117
14	Chang Bai Mountain 3		617110	50.003	212	4-5M:14	F	1	CAGATA	11533362	SRR3234099
15	Chang Bai Mountain 4	Fa	617110	50.004	212	5-5M:12	M	1	CCTTGCCATT	8735374	SRR3234104
16	Chang Bai Mountain 5	Mo	617110	50.005	212	6-5M:13	F	1	ACTGCGAT	1855156	SRR3234111
17	Cherry Bomb		617165	123	263	60	F	1	TGACGCCA	7413440	SRR3234098
18	Cornell		641098	121	224	5-4E:58	M	3	TGAAT	5295830	SRR3234148
19	Cornell female		--	--	--	--	F	1	GCCTACCT	3747072	SRR3234113
20	DACT 123		617152/667991	104	123	7-4E:51	F	3	CAAGT	5751718	SRR3234158
21	DACT 218	Mo	637810	171	218	11-4E:79	F	3	TTGCTG	5227524	SRR3234183
22	DACT 258		637817	179	258	--	F	3	CATCTGCCG	4803304	SRR3234184
23	DACT 260		617168	139	260	2-4W:70	F	3	TATGT	8100576	SRR3234165
24	Dumbarton Oaks	Mo	617135	84	225	5-2W:34	F	3	GAATGCAATA	6049356	SRR3234143
25	Flowercloud male		--	--	--	8-4M:OGW	M	1	ATTAT	1606094	SRR3234109
26	Frenchman's Bay		617162	116	226	1-4W:56	F	1	GGTGT	6368934	SRR3234107
27	Geneva 3		617133	80	229	1-3E:HRC	F	3	TCTTGG	6276020	SRR3234144
28	HVSC-115		641101	186	231	3-5W:88	F	1	ATGAGCAA	2840748	SRR3234118
29	HVSC-117		641102	188	232	4-5W:89	M	1	CAACCACACA	3209702	SRR3234134
30	Issai		617106	46	233	7-3W:6	F	1	GAAGCA	4525900	SRR3234123
31	Issai small fruit variant		617116/667909	58	134	6-4E:17	F	1	ATATCGCCA	3151572	SRR3234120
32	Jumbo		617108	48	234	4-2E:8	F	3	ATGAGCAA	5544624	SRR3234146
33	Ken's Red		667910	--	157	--	F	3	TTATTACAT	4077904	SRR3234166
34	Langer		637814	176	236	6-5W:83	F	1	CCACTCA	5397382	SRR3234119
35	Male Hardy Kiwi		--	--	--	5-4W:OGW	M	1	CAAGT	4940840	SRR3234125
36	Meader		667887	85	321	6-4M:35	M	1	CCGAACA	5928514	SRR3234101
37	Meader male		--	--	--	2-1W:TBF	M	1	GGCTTA	5343874	SRR3234103
38	Natasha		--	--	--	6-3E:OGW	F	1	GCGCTCA	2591336	SRR3234110
39	New Zealand		617125	70	334	8-2W:24	F	3	TGGCAACAGA	965764	SRR3234191
40	Offspring01	Off	--	--	--	1,8-7F:2	F	4	ACTGCT	3066086	SRR5638593
41	Offspring02	Off	--	--	--	1,8-7D:1	F	4	CGTGGACAGT	3177338	SRR5638594
42	Offspring03	Off	--	--	--	1,8-7A:2	M	4	TGGCACAGA	10381698	SRR5638590
43	Offspring04	Off	--	--	--	2,6-9E:4	F	4	TGCTT	4150168	SRR5638596
44	Offspring05	Off	--	--	--	2,6-9E:3	F	4	GCAAGCCAT	1373374	SRR5638605
45	Offspring06	Off	--	--	--	2,6-10A:2	M	4	CGCACCAATT	2732854	SRR5638601
46	Offspring07	Off	--	--	--	5,6-30F:12	F	4	CTCGCGG	3986126	SRR5638603
47	Offspring08	Off	--	--	--	5,6-30F:10	F	4	AACTGG	5187430	SRR5638606
48	Offspring09	Off	--	--	--	5,6-28A:4	M	4	ATGAGCAA	5608042	SRR5638592
49	Offspring10	Off	--	--	--	7,6-17E:11	F	4	CTTGA	3401208	SRR5638591
50	Offspring11	Off	--	--	--	7,6-17E:9	F	4	GCGTCCT	7854386	SRR5638597
51	Offspring12	Off	--	--	--	7,6-16A:9	M	4	ACCAGGA	3149466	SRR5638598
52	Offspring13	Off	--	--	--	8,6-20F:1	F	4	CCACTCA	2110640	SRR5638599
53	Offspring14	Off	--	--	--	8,6-20E:11	F	4	TCACGGAAG	11617462	SRR5638600
54	Offspring15	Off	--	--	--	8,6-20B:7	M	4	TATCA	1815986	SRR5638602
55	Ogden Point	Mo	617140	90	240	9-2W:40	F	2	AACGCACATT	2749792	SRR3234136
56	Opitz Female		667914	--	185	8-3W	F	3	TCCGAG	4136132	SRR3234164
57	Opitz Male		667913	--	184	--	M	3	ACCAGGA	6793980	SRR3234162
58	ORUS 1-2		667902	253	243	9-4W:101	F	1	CAGTGCCATT	8039922	SRR3234131
59	ORUS 1-3		667903	254	244	1-5W:102	M	1	GGAAGACAT	3857518	SRR3234102
60	ORUS 1-4		667890	239	322	11-4W:92	F	1	TGCTT	4645838	SRR3234116
61	ORUS 1-5		667899	250	245	9-4E:98	F	1	TCACTG	4455038	SRR3234127
62	ORUS 1-6		667889	238	246	10-4W:91	F	1	CATAT	11782074	SRR3234130
63	ORUS 1-8		667904	255	247	9-5E:103	M	1	ACAGT	2096570	SRR3234128
64	ORUS 2-1		667905	256	248	8-5E:104	M	3	CTTGA	8998044	SRR3234151
65	ORUS 2-16		667891	241	249	12-4M:93	F	1	TAGCGGAT	12638534	SRR3234100
66	ORUS 2-17		667901	252	250	9-5M:100	M	1	GGATA	2219262	SRR3234108
67	ORUS 2-3		667900	251	333	10-4E:99	F	3	CTCTA	4351174	SRR3234192
68	ORUS 2-6		667894	244	251	--	F	3	CAGAGGT	5242088	SRR3234147
69	ORUS 2-7		667895	245	252	12-4E:95	F	1	CATCTGCCG	2135604	SRR3234132
70	ORUS 2-8		667896	246	253	9-5W:96	M	1	GGAGTCAAG	7224372	SRR3234129
71	ORUS 3-3		667892	242	254	12-4W:94	F	1	GGACAG	8156828	SRR3234133
72	ORUS 3-4		667898	249	323	4-4E:97	F	1	ACAACT	4594648	SRR3234115
73	Smith 2 Female		617130	75	255	6-1E:29	F	3	TGGCACAGA	4624310	SRR3234176
74	Smith 2 Male		--	--	--	3-3E:KHF	M	3	GCGTACAAT	5664902	SRR3234152
75	Tatyana	Mo	--	--	--	6-1W:OGW	F	1	ATATAA	1469580	SRR3234112
76	Turrets		617141	91	256	7-5E:41	M	3	CACCA	4612890	SRR3234145
77	West		617121	66	257	4-1E:21	F	3	GCGTCCT	6337356	SRR3234156
