# Supplementary material for: ‘apparent’: a simple and flexible R package for accurate SNP-based parentage analysis in the absence of guiding information
Source: BMC Bioinformatics. 2019 Feb 28;20:108. doi: 10.1186/s12859-019-2662-3 (PMC6396488; doi:10.1186/s12859-019-2662-3)
Supplement: Supplementary file 3 — Pedigrees of the 15 Actinidia arguta offspring used to assess the performance of parentage analysis tools in this study. (XLSX 10 kb) [file 12859_2019_2662_MOESM3_ESM.xlsx]

## Sheet: Additional file 3
Offspring	Female Parent	Male Parent	Family
Offspring01	Dumbarton Oaks	Chang Bai Mountain 4	1
Offspring02	Dumbarton Oaks	Chang Bai Mountain 4
Offspring03	Dumbarton Oaks	Chang Bai Mountain 4
Offspring04	Tatyana	#74-32	2
Offspring05	Tatyana	#74-32
Offspring06	Tatyana	#74-32
Offspring07	Ogden Point	C-5 HRC	3
Offspring08	Ogden Point	C-5 HRC
Offspring09	Ogden Point	C-5 HRC
Offspring10	Chang Bai Mountain 5	#74-32	4
Offspring11	Chang Bai Mountain 5	#74-32
Offspring12	Chang Bai Mountain 5	#74-32
Offspring13	DACT 218	CACT 105#107	5
Offspring14	DACT 218	CACT 105#107
Offspring15	DACT 218	CACT 105#107
