# Supplementary material for: ‘apparent’: a simple and flexible R package for accurate SNP-based parentage analysis in the absence of guiding information
Source: BMC Bioinformatics. 2019 Feb 28;20:108. doi: 10.1186/s12859-019-2662-3 (PMC6396488; doi:10.1186/s12859-019-2662-3)
Supplement: Supplementary file 4 — Examples of the three different output files produced by the ‘apparent’ package. Worksheet 1: apparent-Triad-All, a complete sorted table of all 225,302 triads considered in the A. arguta example (only the first and last 10 rows are shown, to reduce file size). Worksheet 2: apparent-Triad-Sig, a reduced list reporting only those triads deemed true, based on the user-defined significance level (e.g. 99%). Worksheet 3: apparent-Dyad-Sig, the statistically significant results of the dyad analysis when the female parent of Family 1 (cv. ‘Dumbarton Oaks’) was removed from the population. (XLSX 51 kb) [file 12859_2019_2662_MOESM4_ESM.xlsx]

## Sheet: apparent-Triad-All
Parent1	Parent2	Offspring	Cross Type	SNPs	GD
Chang Bai Mountain 4	Dumbarton Oaks	Offspring 01	crossing	293	0
Chang Bai Mountain 4	Dumbarton Oaks	Offspring 02	crossing	290	0
Chang Bai Mountain 4	Dumbarton Oaks	Offspring 03	crossing	294	0
Ogden Point	C-5 HRC	Offspring 07	crossing	267	0
Tatyana	#74-32	Offspring 06	crossing	353	0.00141643
Tatyana	#74-32	Offspring 05	crossing	341	0.00146628
Chang Bai Mountain 5	#74-32	Offspring 10	crossing	326	0.00153374
Chang Bai Mountain 5	#74-32	Offspring 11	crossing	326	0.00153374
DACT 218	CACT 105#107	Offspring 14	crossing	311	0.00160772
DACT 218	CACT 105#107	Offspring 15	crossing	311	0.00160772
.	.	.	.	.	.
.	.	.	.	.	.
.	.	.	.	.	.
ORUS 2-16	ORUS 1-4	Ogden Point	crossing	412	0.283981
Chang Bai Mountain 4	ORUS 2-6	Ogden Point	crossing	416	0.284856
ORUS 2-16	Chang Bai Mountain 2	Ogden Point	crossing	408	0.286765
Chang Bai Mountain 4	ORUS 2-7	Ogden Point	crossing	408	0.286765
Chang Bai Mountain 4	Chang Bai Mountain 5	Ogden Point	crossing	420	0.288095
Chang Bai Mountain 2	ORUS 2-7	Ogden Point	crossing	410	0.289024
ORUS 2-16	Chang Bai Mountain 4	Ogden Point	crossing	404	0.289604
Chang Bai Mountain 1	ORUS 2-1	Ogden Point	crossing	340	0.291176
ORUS 2-16	Chang Bai Mountain 5	Ogden Point	crossing	406	0.294335
ORUS 2-16	Chang Bai Mountain 1	Ogden Point	crossing	336	0.296131

## Sheet: apparent-Triad-Sig
Parent1	Parent2	Offspring	Cross Type	SNPs	GD	p-value
Chang Bai Mountain 4	Dumbarton Oaks	Offspring 01	crossing	293	0	0
Chang Bai Mountain 4	Dumbarton Oaks	Offspring 02	crossing	290	0	0
Chang Bai Mountain 4	Dumbarton Oaks	Offspring 03	crossing	294	0	0
Ogden Point	C-5 HRC	Offspring 07	crossing	267	0	0
Tatyana	#74-32	Offspring 06	crossing	353	0.00141643	0
Tatyana	#74-32	Offspring 05	crossing	341	0.00146628	0
Chang Bai Mountain 5	#74-32	Offspring 10	crossing	326	0.00153374	0
Chang Bai Mountain 5	#74-32	Offspring 11	crossing	326	0.00153374	0
DACT 218	CACT 105#107	Offspring 14	crossing	311	0.00160772	0
DACT 218	CACT 105#107	Offspring 15	crossing	311	0.00160772	0
Ogden Point	C-5 HRC	Offspring 09	crossing	267	0.00187266	0
Tatyana	#74-32	Offspring 04	crossing	354	0.00282486	0
Chang Bai Mountain 5	#74-32	Offspring 12	crossing	327	0.0030581	0
DACT 218	CACT 105#107	Offspring 13	crossing	309	0.00323625	0
Ogden Point	C-5 HRC	Offspring 08	crossing	262	0.00763359	0

## Sheet: apparent-Dyad
Parent	Offspring	Mean p-value	SD/GD p-value	Cumulative p-value
Chang Bai Mountain 4	Offspring 01	0.082699	0.00512594	0.00042391
Chang Bai Mountain 4	Offspring 02	0.0513478	0.000805823	4.13772e-05
Chang Bai Mountain 4	Offspring 03	0.0758286	0.000774217	5.87078e-05
